# Supplementary material for: Association of Barriers, Fear of Falling and Fatigue with Objectively Measured Physical Activity and Sedentary Behavior in Chronic Stroke
Source: J Clin Med. 2021 Mar 23;10(6):1320. doi: 10.3390/jcm10061320 (PMC8005010; doi:10.3390/jcm10061320)
Supplement: Supplementary file 1 [file jcm-10-01320-s001.zip]

Archive with 6 entries (6 files):
- Suplementary material 1-proof.docx
- Suplementary material 1.docx
- Suplementary material 2- proof.docx
- Suplementary material 2.docx
- Suplementary material 3- proof.docx
- Suplementary material 3.docx
